# Supplementary material for: Determining the distribution loss of brown eared-pheasant (Crossoptilon mantchuricum) using historical data and potential distribution estimates
Source: PeerJ. 2016 Oct 19;4:e2556. doi: 10.7717/peerj.2556 (PMC5075714; doi:10.7717/peerj.2556)
Supplement: Supplemental Information 1 [file peerj-04-2556-s001.xls]

## Sheet: raw data
species	LAT	LONG
hemaji	35.7181	109.992
hemaji	35.75	110.15
hemaji	35.9	110.8
hemaji	35.8	110.9
hemaji	36.15	111.1
hemaji	36.4	111.217
hemaji	36.55	111.225
hemaji	36.4	111.4
hemaji	36.6	111.5
hemaji	36.9	111.1
hemaji	36.95	111.133
hemaji	37.3	111.306
hemaji	37.5	111.466
hemaji	37.8	111.2
hemaji	37.9	111.5
hemaji	37.8333	111.458
hemaji	38	111.8
hemaji	37.75	112.033
hemaji	38.5	111.7
hemaji	38.4	111.4
hemaji	38.2	111.6
hemaji	38.1667	112.2
hemaji	38.7	111.641
hemaji	39	112.2
hemaji	38.675	111.967
hemaji	38.6667	111.958
hemaji	39	112.1
hemaji	39.8167	115
hemaji	39.7833	115
hemaji	39.926	114.952
hemaji	39.9303	114.95
hemaji	39.9292	114.95
hemaji	39.9279	114.951
hemaji	39.9259	114.957
hemaji	39.9221	114.96
hemaji	39.9167	115.042
hemaji	39.75	115.096
hemaji	39.9755	115.402
hemaji	40.0167	115.467
hemaji	39.8335	115.591
hemaji	39.8339	115.592
hemaji	39.8338	115.587
hemaji	39.8288	115.585
hemaji	39.6764	115.548
hemaji	39.8136	115.576
